# Supplementary material for: The Lack of Analgesic Efficacy of Nefopam after Video-Assisted Thoracoscopic Surgery for Lung Cancer: A Randomized, Single-Blinded, Controlled Trial
Source: J Clin Med. 2022 Aug 18;11(16):4849. doi: 10.3390/jcm11164849 (PMC9409862; doi:10.3390/jcm11164849)
Supplement: Supplementary file 1 [file jcm-11-04849-s001.zip]

Archive with 1 entries (1 files):
- jcm-1839996-supplementary.pdf
